# Supplementary material for: Phenotypic and Functional Consequences of PLT Binding to Monocytes and Its Association with Clinical Features in SLE
Source: Int J Mol Sci. 2021 Apr 29;22(9):4719. doi: 10.3390/ijms22094719 (PMC8125177; doi:10.3390/ijms22094719)
Supplement: Supplementary file 1 [file ijms-22-04719-s001.zip]

Archive with 1 entries (1 files):
- ijms-1169242-supplementary/ijms-1169242-supplementary.pdf
